# Supplementary material for: Atlases of cognition with large-scale human brain mapping
Source: PLoS Comput Biol. 2018 Nov 29;14(11):e1006565. doi: 10.1371/journal.pcbi.1006565 (PMC6289578; doi:10.1371/journal.pcbi.1006565)
Supplement: S2 Table — We train three types of classifier to learn the hierarchy of terms: category classifiers (with a OvA approach), and terms classifiers (both with OvA and OvO approaches). The classifiers’ decision functions span an intermediate feature space tailored to our ontology, upon which we perform a standard OvA approach to predict our labels. (XLSX) [file pcbi.1006565.s017.xlsx]

## Sheet: Sheet1
Category classifier	Terms classifier
Modality terms vs all	Visual vs auditory
	Visual vs all
	Auditory vs all
Sounds terms vs all	Human voice vs sound
	Human voice vs all
	Sound vs all
Retinotopy terms vs all	Vertical vs Horizontal checkerboard
	horizontal checkerboard vs all
	vertical checkerboard vs all
Object recognition terms vs all	Faces vs (Places & Objects & scramble)
	Places vs (faces & objects & scramble)
	Objects vs (faces & places & scramble)
	Scramble vs (faces & places & objects)
	Faces vs all
	Places vs all
	Objects vs all
	Scramble vs all
Symbol recognition terms vs all	words vs digits
	Words vs all
	Digits vs all
Hands	left vs right hand
	left hand vs all
	right hand vs all
Feet	left vs right foot
	left foot vs all
	right foot vs all
Saccades & calculation	Saccades vs calculation
	Saccades vs all
	Calculation vs all
No category classifier	Language vs all
