# Supplementary material for: Atlases of cognition with large-scale human brain mapping
Source: PLoS Comput Biol. 2018 Nov 29;14(11):e1006565. doi: 10.1371/journal.pcbi.1006565 (PMC6289578; doi:10.1371/journal.pcbi.1006565)
Supplement: S4 Table — We used CogPO categories for task-related description, and add necessary terms from Cognitive Atlas to describe higher-level cognitive aspect. Here we report only terms that were present in more than one study—aside from the “left foot”, which maps in the analysis as maps in “feet” task category, but not “right foot”. The task categories group terms typically used as conditions and their controls to test a hypothesis. The stimulus modality category stands for CogPO and task categories. Some terms do not belong to any task category and are referred as such. The arithmetics task category spans across the response modality and instructions CogPO categories. (XLSX) [file pcbi.1006565.s019.xlsx]

## Sheet: Table1
CogPO Categories	Task Categories	Terms	%studies	#subjects
Stimulus modality	-	visual	93	791
		auditory	37	478
Explicit stimulus	Sounds	human voice	23	422
		sound	20	156
	Retinotopy	vertical checkerboard	10	215
		Horizontal checkerboard	10	228
	Object recognition	faces	23	209
		places	20	'188
		objects	67	460
		scramble	20	157
	Symbol recognition	words	47	555
		digits	7	95
Response modality	Motor - hands	left hand	20	321
		right hand	33	415
	Motor - feet	left foot	3	66
		right foot	7	77
	Arithmetics	saccades	7	84
Instructions	Arithmetics	calculation	17	369
Cognitive Atlas term	No category	language	40	509
